# Supplementary material for: Genomics and Virulence of Klebsiella pneumoniae Kpnu95 ST1412 Harboring a Novel Incf Plasmid Encoding Blactx-M-15 and Qnrs1 Causing Community Urinary Tract Infection
Source: Microorganisms. 2021 May 10;9(5):1022. doi: 10.3390/microorganisms9051022 (PMC8151138; doi:10.3390/microorganisms9051022)
Supplement: Supplementary file 1 [file microorganisms-09-01022-s001.zip]

Archive with 1 entries (1 files):
- microorganisms-1194752-supplementary.pdf
